# Supplementary material for: Increasing the diagnostic yield of childhood glaucoma cases recruited into the 100,000 Genomes Project
Source: BMC Genomics. 2024 May 16;25:484. doi: 10.1186/s12864-024-10353-8 (PMC11097485; doi:10.1186/s12864-024-10353-8)
Supplement: Supplementary file 1 — Supplementary Material 1 [file 12864_2024_10353_MOESM1_ESM.xlsx]

## Sheet: Summary
Table name	Title
S1. Gene panel	Genes/regions of interest (ROIs) used in the filtering process
S2. GE100KGP CG Cohort	Demographics and clinical information of the childhood glaucoma (CG) cohort in the Genomics England 100,000 Genomes Project (GE100KGP)
S3. Solved cases	Clinical and genetic spectrum of the solved CG cases with in silico pathogenicity prediction scores and global allele frequencies
S4. Cases with VUS	Clinical and genetic spectrum of CG cases with variants of uncertain significance (VUS)
SUPPLEMENTARY TABLE LEGEND
Table S1. Genes/regions of interest (ROIs) used in the filtering process. Details of the gene panel used in the interpretation of variant, and a summary of the reported clinical phenotypes associated with the genes with references.
Table S2. Demographics and clinical information of the childhood glaucoma (CG) cohort in the Genomics England 100,000 Genomes Project (GE100KGP). Details of all probands including demographic data (age/gender/ethnicity),
and description of the ocular and non-ocular phenotypes recorded in the LabKey platform within the Genomics England Research Environment.
Table S3. Clinical and genetic spectrum of the solved CG cases with in silico pathogenicity prediction scores and global allele frequencies. Details of the genetic causes and protein changes, inheritance patterns,
allele frequencies in gnomAD, ExAC, 1K, and TopMed, pathogenicity scores of various prediction tools like CADD, SIFT, PolyPhen-2, and MutationTaster, ACMG classifications, and clinical data of the solved probands
were indicated whenever possible. ACMG: American College of Medical Genetics; F: female; Het: heterozygous; Hom: homozygous; M: male; N/A: not available.
Table S4. Clinical and genetic spectrum of CG cases with variants of uncertain significance (VUS). Details of the genetic causes and protein changes, inheritance patterns, allele frequencies in population databases,
pathogenicity prediction scores, and clinical data of the probands harboring variants of uncertain significance. F: female; Het: heterozygous; Hom: homozygous; M: male; N/A: not available.

## Sheet: S1. Gene panel
Table S1. Genes/regions of interest (ROIs) used in the filtering process
Gene symbol	Ensembl ID (GRCh38) (MANE transcript)	OMIM#	Mode of inheritance	Associated clinical phenotype(s)	Publication(s) (PMID#)	Panel(s) / References
ADAMTS10	ENSG00000142303 (NM_030957.4)	608990	Autosomal recessive	Weill-Marchesani syndrome 1, recessive (MIM#: 277600)	15368195; 18567016; 19836009	Diagnostic-grade (Green) gene in the Glaucoma (developmental) panel (v1.42) on PanelApp
ADAMTS17	ENSG00000140470 (NM_139057.4)	607511	Autosomal recessive	Weill-Marchesani 4 syndrome, recessive (MIM#: 613195); lenticular myopia, ectopia lentis, glaucoma, spherophakia, and short stature	19836009	Diagnostic-grade (Green) gene in the Glaucoma (developmental) panel (v1.42) on PanelApp
CPAMD8	ENSG00000160111 (NM_015692.5)	608841	Autosomal recessive	Anterior segment dysgenesis 8 (MIM#: 617319); glaucoma; retinal detachment; cataract	27839872	Diagnostic-grade (Green) gene in the Glaucoma (developmental) panel (v1.42) on PanelApp
CREBBP	ENSG00000005339 (NM_004380.3)	600140	Autosomal dominant	Rubinstein-Taybi syndrome 1 (MIM#: 180849); Menke-Hennekam syndrome 1 (MIM#: 618332)	25599811; 30892814; 34652060	Diagnostic-grade (Green) gene in the Glaucoma (developmental) panel (v1.42) on PanelApp
CYP1B1	ENSG00000138061 (NM_000104.4)	601771	Autosomal recessive	Glaucoma 3A, primary open angle, congenital, juvenile, or adult onset (MIM#: 231300); anterior segment dysgenesis 6, multiple subtypes (MIM#: 617315); Peters anomaly (MIM#: 604229)	9097971; 9463332; 9497261; 12372064	Diagnostic-grade (Green) gene in the Glaucoma (developmental) panel (v1.42) on PanelApp
DDX58 (also known as: RIGI)	ENSG00000107201 (NM_014314.4)	609631	Autosomal dominant	Singleton-Merten syndrome 2 (MIM#: 616298)	25620203; 30574673; 33495304	Diagnostic-grade (Green) gene in the Glaucoma (developmental) panel (v1.42) on PanelApp
FOXC1	ENSG00000054598 (NM_001453.3)	601090	Autosomal dominant	Anterior segment dysgenesis 3, multiple subtypes (MIM#: 601631); Axenfeld-Rieger syndrome, type 3 (MIM#: 602482)	9620769; 10713890; 11007653; 12036988; 12614756; 17210863; 32720677	Diagnostic-grade (Green) gene in the Glaucoma (developmental) panel (v1.42) on PanelApp
FOXE3	ENSG00000186790 (NM_012186.3)	601094	Autosomal recessive; Autosomal dominant	Anterior segment dysgenesis 2, multiple subtypes (MIM#: 610256); Cataract 34, multiple types (MIM#: 612968); susceptibility to Aortic aneurysm, familial thoracic 11 (MIM#: 617349)	11159941; 16826526; 20361012; 21150893; 27218149	Diagnostic-grade (Green) gene in the Glaucoma (developmental) panel (v1.42) on PanelApp
IFIH1	ENSG00000115267 (NM_022168.4)	606951	Autosomal dominant; Autosomal recessive	Singleton-Merten syndrome 1 (MIM#: 182250); Aicardi-Goutieres syndrome 7 (MIM#: 615846); Immunodeficiency 95 (MIM#: 619773)	25620204; 29703882; 31898846	Diagnostic-grade (Green) gene in the Glaucoma (developmental) panel (v1.42) on PanelApp
LMX1B	ENSG00000136944 (NM_001174147.2)	602575	Autosomal dominant	Nail-patella syndrome (MIM#: 161200); Focal segmental glomerulosclerosis 10 (MIM#: 256020)	16825280; 15928687; 21850167; 25898926; 23687361	Diagnostic-grade (Green) gene in the Glaucoma (developmental) panel (v1.42) on PanelApp
LTBP2	ENSG00000119681 (NM_000428.3)	602091	Autosomal recessive	Glaucoma 3, primary congenital, D (MIM#: 613086); Microspherophakia and/or megalocornea, with ectopia lentis and with or without secondary glaucoma (MIM#: 251750)	19361779; 21081970; 20179738; 19656777	Diagnostic-grade (Green) gene in the Glaucoma (developmental) panel (v1.42) on PanelApp
MYOC	ENSG00000034971 (NM_000261.2)	601652	Autosomal dominant	Glaucoma 1A, primary open angle (MIM#: 137750)	9005853; 9535666; 12522550; 9328473; 9345106; 10330365; 9328473	Diagnostic-grade (Green) gene in the Glaucoma (developmental) panel (v1.42) on PanelApp
OCRL	ENSG00000122126 (NM_000276.4)	300535	X-linked recessive	Lowe syndrome (MIM#: 309000); Dent disease 2 (MIM#: 300555)	19168822; 33517444	Diagnostic-grade (Green) gene in the Glaucoma (developmental) panel (v1.42) on PanelApp
PAX6	ENSG00000007372 (NM_001368894.2)	607108	Autosomal dominant	Aniridia (MIM#: 106210); cataract with late-onset corneal dystrohpy (MIM#: 106210); anterior segment dysgenesis 5, multiple subtypes (MIM#: 604229); Foveal hypoplasia 1 (MIM#: 136520); Keratitis (MIM#: 148190); optic nerve hypoplasia (MIM#: 165550); Gillespie syndrome (MIM#: 206700)	1302030; 8111379; 7550230; 7951315; 7666404; 11553050; 9931324; 12552561; 11826019; 17406642; 17595013; 17148041; 19876904	Diagnostic-grade (Green) gene in the Glaucoma (developmental) panel (v1.42) on PanelApp
PITX2	ENSG00000164093 (NM_000325.6)	601542	Autosomal dominant	Anterior segment dysgenesis 4 (MIM#: 137600); Axenfeld-Rieger syndrome, type 1 (MIM#: 180500); Ring dermoid of cornea (MIM#: 180550)	9685346; 9618168; 10051017; 8944018; 18723525; 11487566	Diagnostic-grade (Green) gene in the Glaucoma (developmental) panel (v1.42) on PanelApp
SBF2	ENSG00000133812 (NM_030962.4)	607697	Autosomal recessive	Charcot-Marie-Tooth disease, type 4B2 (MIM#: 604563)	12687498; 15304601	Diagnostic-grade (Green) gene in the Glaucoma (developmental) panel (v1.42) on PanelApp
SH3PXD2B	ENSG00000174705 (NM_001017995.3)	613293	Autosomal recessive	Frank-ter Haar syndrome (MIM#: 249420)	20137777; 29100834	Diagnostic-grade (Green) gene in the Glaucoma (developmental) panel (v1.42) on PanelApp
TEK	ENSG00000120156 (NM_000459.5)	600221	Autosomal dominant	Glaucoma 3, primary congenital, E (MIM#: 617272); Venous malformations, multiple cutaneous and mucosal (MIM#: 600195)	27270174	Diagnostic-grade (Green) gene in the Glaucoma (developmental) panel (v1.42) on PanelApp
ANGPT1	ENSG00000154188 (NM_001146.5)	601667	Autosomal dominant	?Angioedema, hereditary, 5 (MIM#: 619361); association with primary congenital glaucoma has not been confirmed yet	29106382; 28920924	The gene was identifed via literature search. Potential contributor to glaucoma pathogenesis; Thomson et al. (2017) identified 3 PCG patients with ANGPT1 variants, and demonstrated that ANGPT1 is crucial for the development of Schlemm’s canal.
ANGPTL7	ENSG00000171819 (NM_021146.4)	618517	N/A	Possible association with glaucoma (has not been confirmed yet)	21199193	Comes, Buie, & Borrás (2011) suggested that ANGPTL7 regulates the extracellular matrix (ECM) of the trabecular meshwork and its reaction to steroids, making it a good candidate for the modulation of IOP and glaucoma.
COL1A1	ENSG00000108821 (NM_000088.4)	120150	Autosomal dominant	Combined osteogenesis imperfecta and Ehlers-Danlos syndrome 1 (MIM#: 619115); Ehlers-Danlos syndrome, arthrochalasia type, 1 (MIM#: 130060); Osteogenesis imperfecta, types I-IV (MIM#: 166200; 166210; 259420; 166220); Caffey disease (MIM#: 114000); association with glaucoma has not been confirmed yet	27484908; 25324685	The gene was identifed via literature search. Potential contributor or modifier of glaucoma; Mauri et al. (2016) identified compound heterozygous variants in COL1A1 in a patient diagnosed with PCG and retinal detachment. Addiotinally, they identified heterozygous mutations in two patients with early onset glaucoma and mild form of osteogenesis imperfecta (OI) and one patient with PCG. Also, Walla…
EFEMP1	ENSG00000115380 (NM_001039348.3)	601548	Autosomal dominant	Doyne honeycomb degeneration of retina; association with glaucoma has not been confirmed yet	34923728	This gene was identified via literature search. Collantes et al. (2022) identifed 3 unrelated families with Juvenile open angle glaucoma (JOAG) harboring variants in EFEMP1, segregating with the disease. They found that these variants caused intracellular protein aggregation and retention in transfected cells.
GJA1	ENSG00000152661 (NM_000165.5)	121014	Autosomal dominant; Autosomal recessive	Craniometaphyseal dysplasia, autosomal recessive (MIM#: 218400); Erythrokeratodermia variabilis et progressiva 3 (MIM#: 617525); Oculodentodigital dysplasia (MIM#: 164200); Oculodentodigital dysplasia, autosomal recessive (MIM#: 257850); Palmoplantar keratoderma with congenital alopecia (MIM#: 104100); Syndactyly, type III (MIM#: 186100); association with glaucoma has not been confirmed yet	25976645	This gene was identified via literature search. Huang et al. (2015) identified a frameshift mutation in 7 individuals of Chinese origin, diagnosed with open angle glaucoma (OAG) and microcornea and in a microcornea patient.
GLIS3	ENSG00000107249 (NM_001042413.2)	610192	Autosomal recessive	Diabetes mellitus, neonatal, with congenital hypothyroidism (MIM#: 610199); association with glaucoma has not been confirmed yet	16715098; 28253873	This gene was identified via literature search. Senée et al. (2006) showed that variants in GLIS3 are associated with a rare neonatal diabetes syndrome involving congenital hypothyroidism, congenital glaucoma and polycystic kidneys. Alghamdi et al. (2017) reported a consaguenious family with the parents carrying variants in GLIS3, presented with bilateral congenital glaucoma, facial dysmorphism, …
GPATCH3	ENSG00000198746 (NM_022078.3)	617486	N/A	Possible association with glaucoma (has not been confirmed yet); involved in ocular and craniofacial development	28397860	The gene was identifed via literature search. Potential contributor to glaucoma pathogenesis; Ferre-Fernández et al. (2017) identifed rare GPATCH3 variants in 10 unrelated congenital glaucoma (primary or secondary) patients. They also detected GPATCH3 protein in glaucoma-related tissues (such as ciliary body). In addition, they demonstrated that the deletion and overexpression of gpatch3 in zebra…
GUCA1C	ENSG00000138472 (NM_005459.4)	605128	N/A	Possible involvement in PCG (has not been confirmed yet)	32422965	The gene was identifed via literature search. Morales-Cámara et al. (2020) identified a nonsense GUCA1C variant in two affected siblings with PCG. They also showed that knockout of guca1c in zebrafish resulted in apoptosis of retinal ganglion cells and resembeled glaucoma-like retinal damage. However, the role of GUCA1C in PCG needs to be investigated further.
KERA	ENSG00000139330 (NM_007035.4)	603288	Autosomal recessive	Cornea plana 2, autosomal recessive (MIM3: 217300); association with glaucoma has not been confirmed yet	25967529	Diagnostic-grade (Green) gene in the Corneal abnormalities panel (v1.12), and Amber in the Structural eye disease panel (v2.3) on PanelApp. Kumari et al. (2016) identified a variant in a patient diagnosed with cornea plana presenting with primary angle-closure glaucoma (PACG).
LRP2	ENSG00000081479 (NM_004525.3)	600073	Autosomal recessive	Donnai-Barrow syndrome (MIM#: 222448); association with glaucoma has not been confirmed yet	21379331; Young, T. L., "Missense mutations in LRP2 as causal for autosomal dominant primary congenital glaucoma", ARVO Annual Meeting Abstract, June 2021	This gene was identified via literature search. Variants in LRP2 has been associated with Donnai-Barrow and facio-oculo-acoustico-renal syndromes (PMID: 17632512). Veth et al. (2011) investigated lrp2 in zebrafish and showed that as lrp2 mutant fish age, many develop increased IOP and severe myopia with enlargement of the eye globes, suggesting that it could serve as a potential candidate for the…
OPA1	ENSG00000198836 (NM_130837.3)	605290	Autosomal dominant; Autosomal recessive	Susceptibility to glaucoma, normal tension (MIM#: 606657); Optic atrophy 1 (MIM#: 165500); Optic atrophy plus syndrome (MIM#: 125250); Behr syndrome (MIM#: 210000); ?Mitochondrial DNA depletion syndrome 14 (encephalocardiomyopathic type) (MIM#: 616896)	21552501; 24825108	Red gene in the Glaucoma (developmental) panel (v1.42) on PanelApp. Huang et al. (2014) identified two OPA1 variants in two PACG patients and one OPA1 variant in a POAG patient.
OPTN	ENSG00000123240 (NM_001008212.2)	602432	Autosomal dominant; Autosomal recessive	Susceptibility to glaucoma, normal tension (MIM#: 606657); Glaucoma 1, open angle, E (MIM#: 137760); Amyotrophic lateral sclerosis 12 with or without frontotemporal dementia (MIM#: 613435)	11834836	Red gene in the Glaucoma (developmental) panel (v1.42) and the Structural eye disease (v3.21) on PanelApp. Rezaie et al. (2002) investigated 54 families with autosomal dominantly inherited adult-onset POAG and identified OPTN as the causative gene. Variants in OPTN were found in 16.7% of the inherited POAG families, as well as in individuals with normal intraocular pressure.
PIEZO1	ENSG00000103335 (NM_001142864.4)	611184	Autosomal dominant; Autosomal recessive	Dehydrated hereditary stomatocytosis with or without pseudohyperkalemia and/or perinatal edema (MIM#: 194380); Lymphatic malformation 6 (MIM#: 616843); ER blood group system (MIM#: 620207); association with glaucoma has not been confirmed yet	34217619; Young, T.L., "PIEZO1 and PIEZO2 pathogenic variants identified in primary congenital glaucoma", ARVO Annual Meeting Abstract, June 2022	This gene was identified via literature search. Morozumi et al. (2021) investigated the role of PIEZO1 in trabecular meshwrk cells (of mouse and human). They found that Piezo 1 activation inhibited the migration and/or proliferation of the human TM cells, boosted the expression of matrix metalloproteinase (MMP)-2 assosciated with the reduced expression of fibronectin, making it a potential candid…
PIEZO2	ENSG00000154864 (NM_001378183.1)	613629	Autosomal dominant; Autosomal recessive	?Marden-Walker syndrome (MIM#: 248700); Arthrogryposis, distal, type 3 (MIM#: 114300); Arthrogryposis, distal, type 5 (MIM#: 108145); Arthrogryposis, distal, with impaired proprioception and touch (MIM#: 617146); association with glaucoma has not been confirmed yet	31874142; Young, T.L., "PIEZO1 and PIEZO2 pathogenic variants identified in primary congenital glaucoma", ARVO Annual Meeting Abstract, June 2022	This gene was identified via literature search. Morozumi et al. (2020) showed that Piezo 1 and Piezo 2 were expressed in ocular tissues such as the cornea, trabecular meshwork, lens epithelial cells, and on the retinal ganglion cell layer. Additionally, they noted increased expression of Piezo 2 in retinal disorder model mouse associated with elevated IOP.
PLOD2	ENSG00000152952 (NM_182943.3)	601865	Autosomal recessive	Bruck syndrome 2 (MIM#: 609220); association with glaucoma has not been confirmed yet	34571620	The gene was identifed via literature search. Potential contributor to glaucoma pathogenesis; Gupta et al. (2021) identified a missense variant in PLOD2 in a monozygotic twin with PCG and another missense variant in PLOD2 in a JOAG patient.
PXDN	ENSG00000130508 (NM_012293.3)	605158	Autosomal recessive	Anterior segment dysgenesis 7, with sclerocornea (MIM#: 269400); corneal opacification and other ocular anomalies; association with glaucoma has not been confirmed yet	24939590; 21907015; 29450879; 27409795	Green gene in the Cataracts panel (v3.3) and the Structural eye disease panel (v2.3) on PanelApp. Micheal et al. (2016) identified a missense variant in PXDN in a family with developmental glaucoma.
SLC4A11	ENSG00000088836 (NM_001174089.2)	610206	Autosomal recessive	Corneal endothelial dystrophy and perceptive deafness (MIM#: 217400); Corneal endothelial dystrophy, autosomal recessive (MIM#: 217700); Corneal dystrophy, Fuchs endothelial, 4 (MIM#: 613268); association with glaucoma has not been confirmed yet	16825429; 36115991; 26451371	Green gene in the Corneal abnormalities panel (v1.12) and Red in the Structural eye disease panel (v2.3) on PanelApp. Salman et al. (2022) identified SLC4A11 variants in two pateints with congenital hereditary endothelial dystrophy (CHED) presenting with glaucoma.
SLC4A4	ENSG00000080493 (NM_001098484.3)	603345	Autosomal recessive	Renal tubular acidosis, proximal, with ocular abnormalities (MIM#: 604278); association with glaucoma has not been confirmed yet	10545938; 11274232	Green gene in the Structural eye disease panel (v2.3) on PanelApp. Igarashi et al. (1999) reported two patients with proximal renal tubular acidosis (pRTA) presenting with bliateral childhood onset glaucoma carrying SLC4A4 variants. Additionally, Igarashi and colleagues (2001) reported a patient with isolated pRTA and bilateral glaucoma harbouring a nonsense variant in SLC4A4.
SVEP1	ENSG00000165124 (NM_153366.4)	611691	N/A	Possible association with glaucoma (has not been confirmed yet)	33027505	This gene was identified via literature search. Young et al. (2020) identified TEK varaints in 8 PCG families, and they suggested that SVEP1 potentially acts as modifier of TEK expression throught the development of the Schlemm's canal, influencing the disease severity and penetrance.
THBS1	ENSG00000137801 (NM_003246.4)	188060	N/A	Possible association with glaucoma (has not been confirmed yet)	36453543	This gene was identified via literature search. Fu et al. (2022) identified variants in THBS1 in 3 unrelated families with congenital glaucoma. They also showed that the variant p.Arg1034 can lead to increase of IOP by obstructing the fluid outflow throguh the TM in addition to misfolding and aggregation of THBS1 in the extracellular matrix.
TIE1	ENSG00000066056 (NM_005424.5)	600222	Autosomal dominant	Lymphatic malformation 11 (MIM#: 619401); association with glaucoma has not been confirmed yet	35021855; Young, T. L., "TIE1 gene variants identified in patients with childhood glaucoma", ARVO Annual Meeting Abstract, June 2023	This gene was identified via literature search. Du et al. (2022) reported that TIE1 is expressed in the Schelmm's canal (SC) of human and mice eyes, and they used Tie1 knockout mice to investigate the role of Tie1 in the development and fucntion of SC. They found that Tie1 knockout mice exhibit hypoplasia of the SC and increased IOP, suggesting it could be investigated as a candidate gene for gla…
WDR36	ENSG00000134987 (NM_139281.3)	609669	N/A	Glaucoma 1, open angle, G (MIM#: 609887)	15677485; 18172102	Red gene in the Glaucoma (developmental) panel (v1.42) and the Structural eye disease panel (v2.3) on PanelApp.

## Sheet: S2. GE100KGP CG Cohort
Table S2. Demographics and clinical information of the childhood glaucoma (CG) cohort in the Genomics England 100,000 Genomes Project (GE100KGP)
De-identified Family ID	De-identified Patient ID	Gender	Age (Years)	Ethnicity	Total no. of affected members in the family	Consanguinity	Clinical Phenotype(s) (HPO terms)	Primary/Secondary	Nonacquired ocular anomalies / Nonacquired systemic features	Solved status	Noted
GEL-001	GEL-001-01	F	9	White British	1	No	Congenital glaucoma; retinal dysplasia	Secondary	Nonacquired ocular anomalies	No
GEL-002	GEL-002-01	F	N/A	Asian Pakistani	1	Yes	Congenital glaucoma; abnormality of prenatal development; high palate; asymmetry of the size of ears; smooth philtrum; 1-2 toe syndactyly; specific learning disability; short neck; nasogastric tube feeding in infancy; microcephaly; abnormality of the eye; intrauterine growth retardation; delayed speech and language development; delayed gross motor development; global development delay; cerebellar…	Primary	N/A	Yes	**The systemic features are probably caused by other genetic causes.
GEL-003	GEL-003-01	M	16	White British	1	No	Congenital glaucoma; buphthalmos; abnormality of the optic disc; megalocornea	Secondary	Nonacquired ocular anomalies	No
GEL-004	GEL-004-01	M	11	White British	1	No	Congenital glaucoma; increased cup-to-disc ratio; megalocornea	Secondary	Nonacquired ocular anomalies	No
GEL-005	GEL-005-01	M	16	Black Caribbean	1	No	Congenital glaucoma; increased cup-to-disc ratio; glaucoma	Primary	N/A	No
GEL-006	GEL-006-01	M	21	White British	1	No	Congenital glaucoma; increased cup-to-disc ratio; glaucoma	Primary	N/A	No
GEL-007	GEL-007-01	F	9	Asian Pakistani	2	Yes	Congenital glaucoma; increased cup-to-disc ratio; corneal oedema	Secondary	Nonacquired ocular anomalies	Yes
	GEL-007-04	F	7	Asian Pakistani			Congenital glaucoma; corneal oedema; corectopic pupil; cardiac murmur	Secondary	Nonacquired systemic features	Yes
GEL-008	GEL-008-01	M	16	White British	3	No	Congenital glaucoma; increased cup-to-disc ratio; glaucoma	Primary	N/A	No
	GEL-008-03	M	54	White British			Congenital glaucoma	Primary	N/A	No
	GEL-008-04	M	28	White British			Congenital glaucoma	Primary	N/A	No
GEL-009	GEL-009-01	M	13	White British	1	No	Congenital glaucoma; lens subluxation; pes planus	Secondary	Nonacquired systemic features	No
GEL-010	GEL-010-01	M	47	White British	1	No	Congenital glaucoma; retinal dystrophy; visual impairment; progressive visual loss	Secondary	Nonacquired ocular anomalies	No
GEL-011	GEL-011-01	F	17	White British	2	No	Congenital glaucoma; increased cup-to-disc ratio	Primary	N/A	No
	GEL-011-03	M	47	White British			Congenital glaucoma	Primary	N/A	No
GEL-012	GEL-012-01	F	22	Asian Pakistani	1	Yes	Congenital glaucoma; hypomagnesemia; patent ductus arteriosus; hearing impairment; short stature; insulin insensitivity; feeding difficulties; hypercalciuria; recurrent urinary tract infections; recurrent otitis media; precocious puberty; failure to thrive; visual impairment; specific learning disability; renal dysplasia; nephrocalcinosis; microcephaly; ventricular septal defect; atrial septal de…	Secondary	Nonacquired systemic features	No
GEL-013	GEL-013-01	M	11	White British	1	No	Congenital glaucoma; abnormality of the anterior segment of the globe; myopia; astigmatism; megalocornea	Secondary	Nonacquired ocular anomalies	No
GEL-014	GEL-014-01	F	19	White British	1	No	Congenital glaucoma; increased cup-to-disc ratio; megalocornea; abnormality of the optic disc	Secondary	Nonacquired ocular anomalies	No
GEL-015	GEL-015-01	F	25	White British	1	No	Congenital glaucoma; increased cup-to-disc ratio; megalocornea; abnormality of the optic disc	Secondary	Nonacquired ocular anomalies	No
GEL-016	GEL-016-01	F	15	White British	1	No	Congenital glaucoma; visual impairment; gastrostomy tube feeding in infancy; recurrent infection; global development delay; abnormality of the genitourinary system; abnormality of the respiratory system; osteoporosis; intestinal malrotation; gastroesophageal reflex; Wolff-Parkinson-White syndrome; abnormality of the ear; abnormality of the bladder; multifocal epileptiform discharges; intellectual…	Secondary	Nonacquired systemic features	No
GEL-017	GEL-017-01	M	20	White British	1	No	Congenital glaucoma; increased cup-to-disc ratio	Primary	N/A	No
GEL-018	GEL-018-01	F	6	Asian Pakistani	2	Yes	Congenital glaucoma; hyperammonemia; patent foramen ovale; hypertension; abnormality of the cardiovascular system; sepsis; abnormality of the immune system; ventriculomegaly; microscopic hematuria; hypotension; apnea; patent ductus arteriosus; abnormality of metabolism/homeostasis; abnormality of the liver; hypothyroidism; hypoalbuminemia; dilatation of the renal pelvis; ascites; hepatic failure;…	Secondary	Nonacquired systemic features	No
GEL-019	GEL-019-01	M	19	Black British	1	No	Congenital glaucoma; increased cup-to-disc ratio	Primary	N/A	No
GEL-020	GEL-020-01	M	8	White British	1	No	Congenital glaucoma; increased cup-to-disc ratio	Primary	N/A	No
GEL-021	GEL-021-01	F	8	White Irish	1	No	Congenital glaucoma; increased cup-to-disc ratio	Primary	N/A	No
GEL-022	GEL-022-01	M	13	White Irish	1	No	Congenital glaucoma; increased cup-to-disc ratio	Primary	N/A	No
GEL-023	GEL-023-01	M	14	White British	1	No	Congenital glaucoma; increased cup-to-disc ratio	Primary	N/A	No
GEL-024	GEL-024-01	M	8	White British	1	No	Congenital glaucoma; megalocornea; rhizomelia; tapered finger; small hand; lumbar hyperlordosis; disproportionate short-limb; short stature	Secondary	Nonacquired systemic features	No
GEL-025	GEL-025-01	M	25	White Irish	1	No	Congenital glaucoma; increased cup-to-disc ratio	Primary	N/A	No
GEL-026	GEL-026-01	F	17	White British	1	No	Congenital glaucoma (unilateral; left eye)	Primary	N/A	No
GEL-027	GEL-027-01	M	17	White Other (Italian)	1	No	Congenital glaucoma; increased cup-to-disc ratio	Primary	N/A	No
GEL-028	GEL-028-01	M	17	White British	2	No	Congenital glaucoma; conductive hearing impairment	Secondary	Nonacquired systemic features	No
	GEL-028-02	F	41	White British			Congenital glaucoma	Primary	N/A	No
GEL-029	GEL-029-01	M	16	White British	1	No	Congenital glaucoma; increased cup-to-disc ratio	Primary	N/A	No
GEL-030	GEL-030-01	M	8	White Irish	1	No	Congenital glaucoma; port-wine stain; hemihypertrophy	Secondary	Nonacquired systemic features	No
GEL-031	GEL-031-01	M	26	White British	2 (twins)	No	Congenital glaucoma; increased cup-to-disc ratio	Primary	N/A	No
	GEL-031-13	M	26	White British			Congenital glaucoma; increased cup-to-disc ratio; cataracts	Secondary	Nonacquired ocular anomalies	No
GEL-032	GEL-032-01	M	14	White Irish	1	No	Congenital glaucoma; increased cup-to-disc ratio	Primary	N/A	No
GEL-033	GEL-033-01	F	27	White British	1	No	Congenital glaucoma; increased cup-to-disc ratio; megalocornea	Secondary	Nonacquired ocular anomalies	Yes
GEL-034	GEL-034-01	F	27	White British	1	No	Congenital glaucoma; increased cup-to-disc ratio; megalocornea	Secondary	Nonacquired ocular anomalies	No
GEL-035	GEL-035-01	M	19	White British	1	No	Congenital glaucoma	Primary	N/A	No
GEL-036	GEL-036-01	F	73	White British	1	No	Congenital glaucoma; increased cup-to-disc ratio; breast carcinoma; ovarian cancer; hypercholeserolemia	Secondary	Nonacquired systemic features	No
GEL-037	GEL-037-01	M	76	White British	1	No	Congenital glaucoma; increased cup-to-disc ratio	Primary	N/A	No
GEL-038	GEL-038-01	F	14	Asian Pakistani	1	No	Congenital glaucoma; abnormality of the optic disc; hypermetropia; abnormality of the eye; delayed gross motor development; delayed speech and language development; intellectual disability (severe); hypothyroidism; feeding difficulties; delayed fine motor development; generalized hypotonia; abnormality of the palate; microcephaly; ventriculomegaly; global developmental delay	Secondary	Nonacquired systemic features	No
GEL-039	GEL-039-01	F	14	Asian Pakistani	2	No	Congenital glaucoma; increased cup-to-disc ratio	Primary	N/A	No
GEL-040	GEL-040-01	M	8	White British	1	No	Congenital glaucoma; increased cup-to-disc ratio	Primary	N/A	No
GEL-041	GEL-041-01	M	14	White Irish	1	No	Congenital glaucoma; increased cup-to-disc ratio	Primary	N/A	No
GEL-042	GEL-042-01	M	18	White Irish	1	No	Congenital glaucoma; increased cup-to-disc ratio	Primary	N/A	No
GEL-043	GEL-043-01	M	6	White Other (Portuguese)	1	No	Congenital glaucoma; increased cup-to-disc ratio	Primary	N/A	No
GEL-044	GEL-044-01	M	45	White British	1	No	Congenital glaucoma (right eye); abnormality of the anterior segment of the globe	Secondary	Nonacquired ocular anomalies	No
GEL-045	GEL-045-01	F	19	White British	1	No	Congenital glaucoma; increased cup-to-disc ratio	Primary	N/A	No
GEL-046	GEL-046-01	M	46	White British	1	No	Congenital glaucoma; abnormality of the middle ear; horizontal nystagmus; abnormality of the skeletal system; abnormal sperm morphology; osteopetrosis; tremor; generalized tonic-clonic seizures; epileptic spasm; micrognathia; branchial anomaly; abnormality of the nervous system; hearing impairment; specific learning disability; thoracic kyphosis	Secondary	Nonacquired systemic features	No
GEL-047	GEL-047-01	M	11	Black British	1	No	Congenital glaucoma; broad nasal tip; global developmental delay; delayed fine motor development; delayed gross motor development; microtia; abnormal facial shape; high anterior hairline; delayed speech and language development; umbilical hernia; microcephaly; autistic behaviour; duodenal atresia; short distal phalanx of finger; intellectual disability; 2-3 toe syndactyly	Secondary	Nonacquired systemic features	No
GEL-048	GEL-048-01	M	10	White British	1	No	Congenital glaucoma; primary ciliary dyskinesia; situs inversus totalis; dextrocardia; bilateral conductive hearing impairment	Secondary	Nonacquired systemic features	Yes
GEL-049	GEL-049-01	F	24	White British	1	No	Congenital glaucoma; increased cup-to-disc ratio; megalocornea; hypoplasia of the iris	Secondary	Nonacquired ocular anomalies	No
GEL-050	GEL-050-01	F	24	White British	1	No	Congenital glaucoma; increased cup-to-disc ratio; megalocornea; hypoplasia of the iris	Secondary	Nonacquired ocular anomalies	Yes
GEL-051	GEL-051-01	M	67	White British	1	No	Congenital glaucoma; increased cup-to-disc ratio	Primary	N/A	No
GEL-052	GEL-052-01	F	26	White British	3	No	Congenital glaucoma; cataract; ectopia pupillae; hypoplasia of the iris; Rieger anomaly; polycoria; increased cup-to-disc ratio	Secondary	Nonacquired ocular anomalies	No
GEL-053	GEL-053-01	M	7	White British	1	No	Congenital glaucoma; increased cup-to-disc ratio; megalocornea; abnormality of the anterior segment of the globe	Secondary	Nonacquired ocular anomalies	No
GEL-054	GEL-054-01	M	12	White British	1	No	Congenital glaucoma; increased cup-to-disc ratio; megalocornea	Secondary	Nonacquired ocular anomalies	No
GEL-055	GEL-055-01	F	12	White British	1	No	Congenital glaucoma; increased cup-to-disc ratio	Primary	N/A	No
GEL-056	GEL-056-01	F	11	Asian Other (Iranian)	1	No	Congenital glaucoma; increased cup-to-disc ratio	Primary	N/A	Yes
GEL-057	GEL-057-01	F	16	Black British	1	No	Congenital glaucoma; increased cup-to-disc ratio; corneal oedema	Secondary	Nonacquired ocular anomalies	No
GEL-058	GEL-058-01	F	9	White Britis	1	No	Congenital glaucoma; increased cup-to-disc ratio	Primary	N/A	No
GEL-059	GEL-059-01	M	9	White British	1	No	Congenital glaucoma; increased cup-to-disc ratio	Primary	N/A	No
GEL-060	GEL-060-01	F	16	White Other (Romanian)	1	No	Congenital glaucoma; increased cup-to-disc ratio	Primary	N/A	No
GEL-061	GEL-061-01	M	20	Black Other	1	No	Congenital glaucoma; increased cup-to-disc ratio; central posterior corneal opacity; hypoplasia of the iris; abnormality of the iris; megalocornea; abnormality of the anterior segment of the globe; ectopia pupillae	Secondary	Nonacquired ocular anomalies	No
GEL-062	GEL-062-01	M	9	White British	1	No	Congenital glaucoma; unilateral microphthalmos; persistent hyperplastic primary vitreous; conical mandibular incisor; congenital nystagmus; visual impairment; retinal detachment; 2-3 toe syndactyly	Secondary	Nonacquired systemic features	No
GEL-063	GEL-063-01	M	8	White British	1	No	Congenital glaucoma; short stature; brachydactyly syndrome; metatarsus adductus	Secondary	Nonacquired systemic features	No
GEL-064	GEL-064-01	M	27	White British	1	No	Congenital glaucoma; severe autism (non verbal); depression; chronic fatigue syndrome; autistic spectrum disorder; thyroxine replecment treatment; demyinating poluneuropathy; Charcot Marie tooth (CMT); Pes cavus; mobility issues; anxiety; hydromyelia (MRI); cataracts (post glaucoma surgery)	Secondary	Nonacquired systemic features	Yes
GEL-065	GEL-065-01	M	14	White British	1	No	Congenital glaucoma	Primary	N/A	No
GEL-S01	GEL-S01-01	F	20	Black Caribbean	1	No	Congenital glaucoma; Noonan syndrome; intellectual diability; abnormality of hair texture; delayed speech and language development; increased nuchal translucency; ventricular septal defect; ptosis; specific learning disability; hearing abnormality; delayed gross motor development; polyhydraminos; failure to thrive in infancy; peripheral neuropathy; feeding difficulties; atrial septal defect; lymp…	Secondary	Nonacquired systemic features	Yes
GEL-S02	GEL-S02-01	M	30	Asian Other	1	No	Congenital glaucoma	Primary	N/A	Yes
GEL-S03	GEL-S03-01	F	22	White British	1	No	Congenital glaucoma	Primary	N/A	Yes
GEL-S04	GEL-S04-01	M	26	White British	1	Unknown	Congenital glaucoma; ectopia pupillae (right eye); cataracts (left eye)	Secondary	Nonacquired ocular anomalies	Yes
GEL-S05	GEL-S05-01	M	24	White Other	2	Yes	Congenital glaucoma; anterior segment dysgenesis with secondary glaucoma; cataracts	Secondary	Nonacquired ocular anomalies	Yes
	GEL-S05-04	F	8	White Other			Congenital glaucoma; ASD; corneal oedema; coloboma	Secondary	Nonacquired ocular anomalies	Yes
GEL-S06	GEL-S06-01	M	19	White British	1	No	Congenital glaucoma; nystagmus; cataracts	Secondary	Nonacquired ocular anomalies	Yes
GEL-S07	GEL-S07-01	M	22	White British	1	No	Congenital glaucoma	Primary	N/A	Yes
GEL-S08	GEL-S08-01	M	33	Asian Other	1	Yes	Congenital glaucoma; high myopia; retinal dystrophy-part of Knobloch syndrome; collagenopathy	Secondary	Nonacquired systemic features	Yes
GEL-S09	GEL-S09-01	M	18	White British	1	No	Congenital glaucoma; myopia; Haab striae; optic disc cupping; flat feet; abnormal shoulder positioning	Secondary	Nonacquired systemic features	Yes
GEL-S10	GEL-S10-01	M	36	Asian Pakistani	1	Yes	Congenital glaucoma (unilateral; right eye); retinal detachment; band keratopathy; bilateral-exposure keratopathy; cataracts	Secondary	Nonacquired ocular anomalies	Yes
GEL-S11	GEL-S11-01	M	25	Black Caribbean	2	No	Congenital glaucoma; cataracts; nystagmus; astigmatism	Secondary	Nonacquired ocular anomalies	Yes
	GEL-S11-04	M	21	Black Caribbean			Congenital glaucoma	Primary	N/A	Yes
GEL-S12	GEL-S12-01	F	19	White British	1	No	Congenital glaucoma; iris hypoplsia and secondary glaucoma (she has ASD in form of iris hypoplasia and secondary to ASD glaucoma); bi-temporal visual field defect; left optic disc pallor possibly due to left herpetic optic neuritis at age 3 years; sensorineural hearing impairment	Secondary	Nonacquired systemic features	Yes
GEL-S13	GEL-S13-01	M	20	Asian Other	1	No	Congenital glaucoma	Primary	N/A	Yes

## Sheet: S3. Solved cases
Table S3. Clinical and genetic spectrum of the solved CG cases with in silico pathogenicity prediction scores and global allele frequencies
												IN SILICO SCORES														ALLELE FREQUENCIES IN POPULATION DATABASES						CLINICAL PHENOTYPE(S) (HPO terms)
De-identified Family ID	De-identified Patient ID	Gender	Age (Years)	Gene	Position (GRCh38)	dbSNP	Nucleotide Change	Amino Acid Change	Zygosity	Familial Inheritance	OMIM	CADD	SIFT	PolyPhen-2	MutationTaster	BayesDel addAF	BayesDel noAF	DANN	EIGEN	FATHMM-MKL	FATHMM-XF	LRT	MetaRNN	MutPred	PROVEAN	gnomAD	TopMed	1K	ACMG	Ethnicity	Consanguinity	Ocular	Extra-Ocular / Syndromes	Notes
GEL-002	GEL-002-01	F	9	CYP1B1	NM_000104.4 2:38075207:C:T	rs28936700	c.182G>A	p.(Gly61Glu)	Hom	Both parents are carriers	Autosomal recessive	26	Deleterious (0)	Probably damaging (1)	Disease causing	Pathogenic (0.2275)	Pathogenic (0.4252)	Uncertain (0.9947)	Uncertain (0.5182)	Uncertain (0.9546)	Pathogenic (0.9329)	Pathogenic (0)	Pathogenic (0.9157)	N/A	N/A	0.00046425	0.00030263	N/A	Pathogenic (PM1; PM2; PM5; PP3; PP5)	Asian Pakistani	Yes	Primary congenital glaucoma; abnormality of the eye, partial aniridia, down slanted palpebral fissures.	Abnormality of prenatal development, high palate, asymmetry of the size of ears, smooth philtrum, 1-2 toe syndactyly, specific learning disability, short neck, nasogastric tube feeding in infancy, microcephaly, intrauterine growth retardation, delayed speech and language development, delayed gross motor development, global development delay, cerebellar atrophy.
GEL-007	GEL-007-01	F	9	SLC4A11	NM_001174089.2 20:3230587:C:T	rs121909389	c.1343G>A	p.(Gly448Asp)	Hom	Both parents are carriers	Autosomal recessive	25.3	Deleterious (0)	Probably damaging (1)	Disease causing	Pathogenic (0.3946)	Pathogenic (0.4259)	Uncertain (0.9984)	Pathogenic (0.7802)	Pathogenic (0.9927)	Uncertain (0.7488)	Pathogenic (0)	Pathogenic (0.9823)	Pathogenic (0.936)	Pathogenic (-6.21)	gnomAD Exome (0.000004)	N/A	N/A	Likely Pathogenic (PM2; PP3; PP5)	Asian Pakistani	Yes	Primary congenital glaucoma; increased cup-to-disc ratio; corneal abnromalities (corneal oedema)	N/A
	GEL-007-04	F	7																													Primary congenital glaucoma; corneal oedema	Cardiac murmur
GEL-033	GEL-033-01	F	27	TEK	NM_000459.5 9:27217707:G:A	N/A	c.3011G>A	p.(Trp1004*)	Het	Unknown	Autosomal dominant	60	N/A	N/A	Disease causing	Pathogenic (0.625)	Pathogenic (0.66)	Uncertain (0.9952)	Pathogenic (0.9352)	Pathogenic (0.9931)	Benign (0.4242)	Benign (0.4242)	Benign (0.0006259)	N/A	N/A	N/A	N/A	N/A	Likely Pathogenic (PVS1; PM2)	White British	No	Primary congenital glaucoma; increased cup-to-disc ratio, megalocornea	N/A
GEL-048	GEL-048-01	M	10	FOXC1	NC_000006.12:g.(1610150_1612452)del [2.3Kb deletion]	.	.	.	Het	Unknown	Autosomal dominant															gnomAD pLI: 0.95337			ACMG score : Class 5 (Pathogenic)	White British	No	Primary congenital glaucoma	Primary ciliary dyskinesia, situs inversus totalis, dextrocardia, bilateral conductive hearing impairment
GEL-050	GEL-050-01	F	24	TEK	NM_000459.5 9:27168606:G:T	N/A	c.475+1G>T	N/A	Het	Maternal	Autosomal dominant	35	N/A	N/A	N/A	N/A	N/A	N/A	N/A	N/A	N/A	N/A	N/A	N/A	N/A	N/A	N/A	N/A	Pathogenic (PVS1; PM2; PP3) SpliceAI and Human Splicing Finder: probably affecting splicing	White British	No	Congenital glaucoma; increased cup-to-disc ratio, megalocornea, hypoplasia of the iris.	N/A	Unaffected mother carries the variant
GEL-056	GEL-056-01	F	11	CYP1B1	NM_000104.4 2:38074520:C:CG	rs587778875	c.868dup	p.(Arg290Profs*37)	Hom	Both parents are carriers	Autosomal recessive	31	N/A	N/A	Disease causing	N/A	N/A	N/A	N/A	N/A	N/A	N/A	N/A	N/A	N/A	3.286e-05	3.98e-05	N/A	Pathogenic (PVS1; PM2; PP5)	Asian Other (Iranian)	No	Primary congenital glaucoma; increased cup-to-disc ratio	N/A
GEL-064	GEL-064-01	M	27	SBF2	NM_030962.4 11:10002689:C:A	N/A	c.620G>T	p.(Gly207Val)	Het	Paternal	Autosomal recessive	35	Deleterious (0)	Probably damaging (0.999)	Disease causing	Pathogenic (0.2638)	Pathogenic (0.1412)	Uncertain (0.9976)	Pathogenic (0.9976)	Pathogenic (0.9909)	Pathogenic (0.9598)	Pathogenic (0)	Pathogenic (0.9147)	Pathogenic (0.746)	Pathogenic (-7.56)	N/A	N/A	N/A	Pathogenic (PM2; PP3; PP5)	White British	No	Primary congenital glaucoma; catarcts post glaucoma surgery	Severe autism (non verbal); depression; chronic fatigue syndrome; autistic spectrum disorder; thyroxine replecment treatment; Demyinating polyneuropathy; Charcot Marie tooth; Pes cavus; mobility issues, anxiety; hydromyelia (MRI)
					NM_030962.4 11:9853539:C:T	rs1060500001	c.2536+1G>A	N/A	Het	Unknown		34	N/A	N/A	N/A	Pathogenic (0.625)	Pathogenic (0.66)	Uncertain (0.9956)	Pathogenic (1.1984)	Pathogenic (0.9803)	N/A	N/A	N/A	N/A	N/A	N/A	N/A	N/A	Pathogenic (PVS1; PM2; PP5)
GEL-S01	GEL-S01-01	F	20	SOS2	NM_006939.4 14:50182521:A:T	rs797045167	c.800T>A	p.(Met267Lys)	Het	Unknown	Autosomal dominant	24	Deleterious (0)	Benign	Disease causing	Pathogenic (0.4936)	Pathogenic (0.4713)	Uncertain (0.9771)	Uncertain (0.391)	Pathogenic (0.9884)	Pathogenic (0.8985)	Pathogenic (0)	Pathogenic (0.8753)	Uncertain (0.575)	Pathogenic (-4.99)	N/A	N/A	N/A	Pathogenic (PS3; PM5; PM1; PP3; PP5; PM2)	Black Caribbean	No	Primary congenital glaucoma	Noonan syndrome; intellectual diability; abnormality of hair texture; delayed speech and language development; increased nuchal translucency; ventricular septal defect; ptosis; specific learning disability; hearing abnormality; delayed gross motor development; polyhydraminos; failure to thrive in infancy; peripheral neuropathy; feeding difficulties; atrial septal defect; lymphedema
GEL-S02	GEL-S02-01	M	30	FOXC1	NM_001453.3 6:1610680:C:A	N/A	c.235C>A	p.(Pro79Thr)	Het	Paternal	Autosomal dominant	25.3	Deleterious (0)	Probably damaging	Disease causing	Pathogenic (0.5761)	Pathogenic (0.5898)	Uncertain (0.9978)	Pathogenic (0.8789)	Uncertain (0.9544)	Uncertain (0.6546)	Uncertain (9.9999e-7)	Pathogenic (0.9934)	Pathogenic (0.949)	Pathogenic (-7.44)	N/A	N/A	N/A	Pathogenic (PM1; PM5; PP3; PS3; PM2; PP5)	Asian Other	No	Primary congenital glaucoma	N/A
GEL-S03	GEL-S03-01	F	22	CYP1B1	NM_000104.4 2:38071021:A:T	N/A	c.1333T>A	p.(Phe445Ile)	Hom	Both parents are carriers	Autosomal recessive	29.4	SIFT4G: Deleterious (0)	N/A	Disease causing	Pathogenic (0.4873)	Pathogenic (0.4622)	Uncertain (0.9919)	Pathogenic (0.9663)	Uncertain (0.9073)	Pathogenic (0.9156)	Pathogenic (0)	Pathogenic (0.9285)	N/A	N/A	gnomAD Exome (0.00000137)	N/A	N/A	Pathogenic (PM5; PM1; PP3; PP5; PM2)	White British	No	Primary congenital glaucoma	N/A
GEL-S04	GEL-S04-01	M	26	CYP1B1	NM_000104.4 2:38071195:C:T	rs55989760	c.1159G>A	p.(Glu387Lys)	Hom	Unknown	Autosomal recessive	32	SIFT4G: Deleterious (0)	Probably damaging	Disease causing	Pathogenic (0.2508)	Pathogenic (0.463)	Pathogenic (0.9994)	Pathogenic (1.1061)	Uncertain (0.9569)	Pathogenic (0.9629)	Pathogenic (0)	Pathogenic (0.9664)	N/A	N/A	0.000164	0.000246	N/A	Pathogenic (PP5; PP3; PM1; PM2)	White British	Unknown	Primary congenital glaucoma; ectopia pupillae (right eye); cataracts (left eye)	N/A
GEL-S05	GEL-S05-01	M	24	CYP1B1	NM_000104.4 2:38071195:C:T	rs55989760	c.1159G>A	p.(Glu387Lys)	Hom	Both parents are carriers	Autosomal recessive	32	SIFT4G: Deleterious (0)	Probably damaging	Disease causing	Pathogenic (0.2508)	Pathogenic (0.463)	Pathogenic (0.9994)	Pathogenic (1.1061)	Uncertain (0.9569)	Pathogenic (0.9629)	Pathogenic (0)	Pathogenic (0.9664)	N/A	N/A	0.000164	0.000246	N/A	Pathogenic (PP5; PP3; PM1; PM2)	White Other	Yes	Primary congenital glaucoma; band keratopathy bilateral; treated with corneal graft; anterior segment dysgenesis with secondary glaucoma; cataracts	N/A
	GEL-S05-04	F	8																													Primary congenital glaucoma; ASD; corneal oedema; iris and chorioretinal coloboma	N/A
GEL-S06	GEL-S06-01	M	19	CYP1B1	NM_000104.4 2:38075218:C:T	rs72549387	c.171G>A	p.(Trp57*)	Het	Unknown	Autosomal recessive	40	N/A	N/A	Disease causing	Pathogenic (0.6499)	Pathogenic (0.3966)	Uncertain (0.9915)	Uncertain (0.6095)	Uncertain (0.9104)	Benign (0.1707)	Pathogenic (0)	N/A	N/A	N/A	0.000243	0.000227	N/A	Pathogenic (PVS1; PP5; PM2)	White British	No	Primary congenital glaucoma; nystagmus; cataracts	N/A
					NM_000104.4 2:38071207:C:T	N/A	c.1147G>A	p.(Ala383Thr)	Het	Paternal		27.5	SIFT4G: Deleterious (0.002, 0.005)	Probably damaging	Disease causing	Pathogenic (0.4638)	Pathogenic (0.4284)	Pathogenic (0.9993)	Pathogenic (0.9084)	Uncertain (0.9509)	Pathogenic (0.8999)	Uncertain (0.000001999)	Pathogenic (0.8983)	N/A	N/A	gnomAD Exome (0.00000411)	N/A	N/A	Likely Pathogenic (PM1; PP3; PP5; PM2)
GEL-S07	GEL-S07-01	M	22	CYP1B1	NM_000104.4 2:38074549:G:T	rs778202993	c.840C>A	p.(Cys280*)	Het	Paternal	Autosomal recessive	23.8	N/A	N/A	Disease causing	Pathogenic (0.4609)	Pathogenic (0.6499)	Benign (0.8392)	Benign (-1.1245)	Benign (0.07125)	Benign (0.1012)	Benign (0.02617)	N/A	N/A	N/A	1.31e-05	1.5e-05	N/A	Pathogenic (PVS1; PP5; PM2)	White British	No	Primary congenital glaucoma	N/A
					NM_000104.4 2:38071186:G:A	rs148542782	c.1168C>T	p.(Arg390Cys)	Het	Maternal		31	SIFT4G: Deleterious (0)	Probably damaging	Disease causing	Pathogenic (0.3544)	Pathogenic (0.4405)	Uncertain (0.9992)	Pathogenic (0.9594)	Uncertain (0.9476)	Pathogenic (0.9439)	Pathogenic (0)	Pathogenic (0.9672)	N/A	N/A	5.91e-05	N/A	0.0002	Pathogenic (PM5; PP3; PM1; PP5; PM2)
GEL-S08	GEL-S08-01	M	33	COL18A1	NM_001379500.1 21:45510090:CCT:C	rs398122391	c.3523_3524del	p.(Leu1175Valfs*72)	Hom	Both parents are carriers	Autosomal recessive	26	N/A	N/A	N/A	N/A	N/A	N/A	N/A	N/A	N/A	N/A	N/A	N/A	N/A	0.000289	0.000276	0.0002	Pathogenic (PVS1; PP5; PM2)	Asian Other	Yes	Primary congenital glaucoma; high myopia; retinal dystrophy-part of Knobloch syndrome; collagenopathy	Knobloch syndrome; collagenopathy
GEL-S09	GEL-S09-01	M	18	FOXC1	NM_001453.3 6:1611451:G:GCGGC	N/A	c.1009_1012dup	p.(Ala338Glyfs*191)	Het	De novo	Autosomal dominant	N/A	N/A	N/A	N/A	N/A	N/A	N/A	N/A	N/A	N/A	N/A	N/A	N/A	N/A	N/A	N/A	N/A	Pathogenic (PVS1; PP5; PM2)	White British	No	Primary congenital glaucoma; myopia; Haab striae; optic disc cupping	Flat feet; abnormal shoulder positioning
GEL-S10	GEL-S10-01	M	36	CYP1B1	NM_000104.4 2:38071185:C:T	rs56010818	c.1169G>A	p.(Arg390His)	Hom	Unknown	Autosomal recessive	30	SIFT4G: Deleterious (0.001)	Probably damaging	Disease causing	Pathogenic (0.2383)	Pathogenic (0.4609)	Pathogenic (0.9994)	Pathogenic (1.1141)	Uncertain (0.9569)	Pathogenic (0.9663)	Pathogenic (0)	Pathogenic (0.939)	N/A	N/A	6.57e-05	4.9e-05	N/A	Pathogenic (P55; PM5; PM1; PP3; PM2)	Asian Pakistani	Yes	Primary congenital glaucoma (unilateral; right eye); retinal detachment; band keratopathy; bilateral-exposure keratopathy; cataracts	N/A
GEL-S11	GEL-S11-01	M	25	CYP1B1	NM_000104.4 2:38075207:C:T	rs28936700	c.182G>A	p.(Gly61Glu)	Het	Unknown (Probably paternal)	Autosomal recessive	26	SIFT4G: Deleterious (0)	Probably damaging	Disease causing	Pathogenic (0.2275)	Pathogenic (0.4252)	Uncertain (0.9947)	Uncertain (0.5182)	Uncertain (0.9546)	Pathogenic (0.9329)	Pathogenic (0)	Pathogenic (0.9157)	N/A	N/A	0.000217	0.00034	N/A	Pathogenic (PP5; PM5; PM1; PP3)	Black Caribbean	No	Primary congenital glaucoma; cataracts; nystagmus; astigmatism	N/A
					NM_000104.4 2:38071215:T:C	N/A	c.1139A>G	p.(Tyr380Cys)	Het	Maternal		28.2	SIFT4G: Deleterious (0.002, 0.001)	Probably damaging	Disease causing	Pathogenic (0.3697)	Pathogenic (0.2932)	Uncertain (0.9971)	Uncertain (0.6464)	Uncertain (0.8525)	Benign (0.5235)	Uncertain (0.000118)	Pathogenic (0.8512)	N/A	N/A	gnomAD Exome (0.0000012)	N/A	N/A	Likely Pathogenic (PM1; PP3; PP5; PM2)
	GEL-S11-04	M	21	CYP1B1	NM_000104.4 2:38075207:C:T	rs28936700	c.182G>A	p.(Gly61Glu)	Het	Unknown (Probably paternal)		26	SIFT4G: Deleterious (0)	Probably damaging	Disease causing	Pathogenic (0.2275)	Pathogenic (0.4252)	Uncertain (0.9947)	Uncertain (0.5182)	Uncertain (0.9546)	Pathogenic (0.9329)	Pathogenic (0)	Pathogenic (0.9157)	N/A	N/A	0.000217	0.00034	N/A	Pathogenic (PP5; PM5; PM1; PP3)			Primary congenital glaucoma
					NM_000104.4 2:38071215:T:C	N/A	c.1139A>G	p.(Tyr380Cys)	Het	Maternal		28.2	SIFT4G: Deleterious (0.002, 0.001)	Probably damaging	Disease causing	Pathogenic (0.3697)	Pathogenic (0.2932)	Uncertain (0.9971)	Uncertain (0.6464)	Uncertain (0.8525)	Benign (0.5235)	Uncertain (0.000118)	Pathogenic (0.8512)	N/A	N/A	gnomAD Exome (0.0000012)	N/A	N/A	Likely Pathogenic (PM1; PP3; PP5; PM2)
GEL-S12	GEL-S12-01	F	19	CYP1B1	NM_000104.4 2:38071008:TC:T	rs749073455	c.1345del	p.(Asp449Metfs*8)	Hom	Maternal	Autosomal recessive	26.3	N/A	N/A	N/A	N/A	N/A	N/A	N/A	N/A	N/A	N/A	N/A	N/A	N/A	2.63e-05	3e-05	N/A	Pathogenic (PVS1; PP5; PM2)	White British	No	Primary congenital glaucoma; iris hypoplsia; ASD; bi-temporal visual field defect; left optic disc pallor possibly due to left herpetic optic neuritis at age 3 years	Sensorineural hearing impairment
GEL-S13	GEL-S13-01	M	20	CYP1B1	NM_000104.4 2:38074520:C:CG	rs587778875	c.868dup	p.(Arg290Profs*37)	Hom	Both parents are carriers	Autosomal recessive	31	N/A	N/A	N/A	N/A	N/A	N/A	N/A	N/A	N/A	N/A	N/A	N/A	N/A	3.29e-05	N/A	N/A	Pathogenic (PVS1; PP5; PM2)	Asian Other	No	Primary congenital glaucoma	N/A

## Sheet: S4. Cases with VUS
Table S4. Clinical and genetic spectrum of CG cases with variants of uncertain significance (VUS)
												IN SILICO SCORES														ALLELE FREQUENCIES IN POPULATION DATABASES						CLINICAL PHENOTYPE(S) (HPO terms)
De-identified Family ID	De-identified Patient ID	Gender	Age (Years)	Gene	Position (GRCh38)	dbSNP	Nucleotide Change	Amino Acid Change	Zygosity	Familial Inheritance	OMIM	CADD	SIFT	PolyPhen-2	MutationTaster	BayesDel addAF	BayesDel noAF	DANN	EIGEN	FATHMM-MKL	FATHMM-XF	LRT	MetaRNN	MutPred	PROVEAN	gnomAD	TopMed	1K	ACMG	Ethnicity	Consanguinity	Ocular	Extra-Ocular / Syndromes	Notes
GEL-015	GEL-015-01	F	25	CYP1B1	NM_000104.4 2:38071186:G:T	rs148542782	c.1168C>A	p.(Arg390Ser)	Het	Unknown	Autosomal recessive	27.3	Deleterious (0)	Probably damaging (0.994)	Disease causing	Pathogenic (0.3406)	Pathogenic (0.4343)	Uncertain (0.9981)	Pathogenic (0.921)	Uncertain (0.9507)	Pathogenic (0.9431)	Pathogenic (0)	Pathogenic (0.9763)	N/A	N/A	1.55e-05	7.96e-06	0.0008	Pathogenic (PM1, PM2, PM5, PP3, PP5)	European (White British)	No	Congenital glaucoma; increased cup-to-disc ratio, megalocornea, abnormality of the optic disc	N/A	.
					NM_000104.4 2:38071251:C:T	rs79204362	c.1103G>A	p.(Arg368His)	Het	Paternal	Autosomal recessive	28.9	Deleterious (0.01)	Probably damaging (0.992)	Disease causing	Uncertain (0.09616)	Pathogenic (0.3883)	Pathogenic (0.9994)	Pathogenic (0.7282)	Uncertain (0.9654)	Pathogenic (0.9428)	Pathogenic (0)	Benign (0.00964)	N/A	N/A	0.0027881	0.0011786	0.0041933	Uncertain significance due to conflicting evidence (PS3, PM1, PM2, PM5, PP3, PP5, BP4, BP6)					.
GEL-026	GEL-026-01	F	17	WDR36	5:111121053:C:T	rs370452518	c.2060C>T	p.(Ser687Leu)	Het	Maternal	N/A	27.9	Deleterious (0)	Possibly damaging (0.991)	Deleterious	Pathogenic (0.2652)	Pathogenic (0.3248)	Pathogenic (0.9993)	Pathogenic (0.9039)	Pathogenic (0.9839)	Uncertain (0.7015)	Pathogenic (0)	Pathogenic (0.8312)	N/A	Pathogenic (-5.28)	1.315e-05	2.39e-05	N/A	Uncertain significance (PM2, PP3)	European (White British)	No	Congenital glaucoma (left eye)	N/A	Unaffected mother carries the variant
GEL-034	GEL-034-01	F	27	ADAMTS17	NC_000015.10:g.(100146719_100152954)dup [6.2Kbp DUPLICATION]				.	De novo	Autosomal recessive	N/A	N/A	N/A	N/A	N/A	N/A	N/A	N/A	N/A	N/A	N/A	N/A	N/A	N/A	gnomAD pLI: 2.802E-15	N/A	N/A	ACMG Score >= 3	Caucasian (White British)	No	Primary congenital glaucoma; increased cup-to-disc ratio, megalocornea	N/A	.
GEL-036	GEL-036-01	F	73	TEK	9:27172678:G:C	.	c.691G>C	p.(Gly231Arg)	Het	Unknown	Autosomal dominant	27.5	Deleterious (0)	Possibly damaging (0.983)	Deleterious	Pathogenic (0.2109)	Uncertain (0.06524)	Pathogenic (0.9994)	Pathogenic (0.9974)	Pathogenic (0.9783)	Pathogenic (0.9209)	Benign (0.002303)	Pathogenic (0.9689)	Pathogenic (0.886)	Pathogenic (-3.74, -6.45, -3.47, -4.37)	N/A	N/A	N/A	Uncertain significance (PM2, PP3)	European (White British)	No	Congenital glaucoma; increased cup-to-disc ratio	Breast carcinoma; ovarian cancer; hypercholeserolemia	.
GEL-052	GEL-052-01	F	26	MYOC	NM_000261.2 1:171652085:TC:T	rs779307074	c.526del	p.(Glu176Argfs*2)	Het	Maternal	Autosomal dominant	26.4	N/A	N/A	Disease causing	N/A	N/A	N/A	N/A	N/A	N/A	N/A	N/A	N/A	N/A	gnomAD Exome (< 0.00003)	N/A	N/A	Uncertain significance (PVS1, PM2, BS2)	European (White British)	No	Congenital glaucoma; cataract, ectopia pupillae, hypoplasia of the iris, Rieger anomaly, polycoria, increased cup-to-disc ratio	Rieger anomaly	Carrier mother is diagnosed with anterior segment abnormalities and corneal abnormalities
GEL-059	GEL-059-01	M	9	THBS1	15:39592606:C:G	.	c.2571C>G	p.(Asp857Glu)	Het	Maternal	N/A	25.9	Deleterious (0.01)	Probably damaging (0.986)	Benign	Pathogenic (0.3018)	Pathogenic (0.1958)	Uncertain (0.9966)	Pathogenic (0.7482)	Uncertain (0.9029)	Uncertain (0.8823)	Benign (0.001775)	Pathogenic (0.8413)	Benign (0.322)	Uncertain (-3.63)	N/A	N/A	N/A	Uncertain significance (PM2, PP3)	European (White British)	No	Congenital glaucoma; increased cup-to-disc ratio	N/A	Unaffected mother carries the variant
GEL-060	GEL-060-01	F	16	GJA1	6:121447809:G:T	rs1294212392	c.962G>T	p.(Gly321Val)	Het	Unknown	Autosomal dominant; Autosomal recessive	25.7	Deleterious (0.03)	Probably damaging (0.998)	Deleterious	Pathogenic (0.3672)	Pathogenic (0.3052)	Uncertain (0.9946)	Uncertain (0.5551)	Uncertain (0.9624)	Pathogenic (0.9501)	Benign (0.000612)	Uncertain (0.7009)	Benign (0.223)	Benign (-0.84)	1.316e-05	1.5e-05	N/A	Uncertain significance (PM2, PP2)	European (Romanian)	No	Congenital glaucoma; increased cup-to-disc ratio	N/A	.
GEL-S06	GEL-S06-01	M	14	CPAMD8	NM_015692.5 19:16904320:G:T	rs200927278	c.4157C>A	p.(Thr1386Asn)	Het	Maternal	Autosomal recessive	24.5	Deleterious (0.003)	N/A	Benign	Benign (-0.1439)	Benign (-0.3369)	Uncertain (0.9934)	Uncertain (0.5837)	Pathogenic (0.9699)	Pathogenic (0.8971)	Uncertain (9.9999e-7)	Pathogenic (0.8967)	N/A	N/A	4.607e-05	4.2e-05	N/A	Uncertain significance (PM2, PP3, BP1)	European (White British)	No	Congenital glaucoma	N/A	Alle frequency in GE100KGP rare disease cohort (0.0001)
					NM_015692.5 19:17011746:GC:G	rs1252726310	c.278del	p.(Gly93Alafs*8)	Het	Paternal	Autosomal recessive	N/A	N/A	N/A	N/A	N/A	N/A	N/A	N/A	N/A	N/A	N/A	N/A	N/A	N/A	6.57e-06	1.1e-05	N/A	Likely pathogenic (PVS1, PM2)					.
